# Supplementary material for: Investigating Natural Product Inhibitors of IKKα: Insights from Integrative In Silico and Experimental Validation
Source: Molecules. 2025 May 2;30(9):2025. doi: 10.3390/molecules30092025 (PMC12073143; doi:10.3390/molecules30092025)
Supplement: Supplementary file 1 [file molecules-30-02025-s001.zip]

Archive with 1 entries (1 files):
- molecules-3417785-supplementary.pdf
